# Supplementary material for: Using HIV Networks to Inform Real Time Prevention Interventions
Source: PLoS One. 2014 Jun 5;9(6):e98443. doi: 10.1371/journal.pone.0098443 (PMC4047027; doi:10.1371/journal.pone.0098443)
Supplement: File S1 — This contains Figures S1–S6, Tables S1–S2, and Supplemental Methods. (ZIP) [file pone.0098443.s001.zip]

Archive with 21 entries (18 files):
- Supporting information All/
- Supporting information All/Figure S1.tiff
- __MACOSX/
- __MACOSX/Supporting information All/
- __MACOSX/Supporting information All/._Figure S1.tiff
- Supporting information All/Figure S2.tiff
- __MACOSX/Supporting information All/._Figure S2.tiff
- Supporting information All/Figure S3.tiff
- __MACOSX/Supporting information All/._Figure S3.tiff
- Supporting information All/Figure S4.tiff
- __MACOSX/Supporting information All/._Figure S4.tiff
- Supporting information All/Figure S5.tiff
- __MACOSX/Supporting information All/._Figure S5.tiff
- Supporting information All/Figure S6.tiff
- __MACOSX/Supporting information All/._Figure S6.tiff
- Supporting information All/Little_Supplement_05-06-14_Clean.docx
- __MACOSX/Supporting information All/._Little_Supplement_05-06-14_Clean.docx
- Supporting information All/Table S1.docx
- __MACOSX/Supporting information All/._Table S1.docx
- Supporting information All/Table S2.docx
- __MACOSX/Supporting information All/._Table S2.docx
